# Supplementary material for: The Role of Vitamin B6 in Peripheral Neuropathy: A Systematic Review
Source: Nutrients. 2023 Jun 21;15(13):2823. doi: 10.3390/nu15132823 (PMC10343656; doi:10.3390/nu15132823)
Supplement: Supplementary file 1 [file nutrients-15-02823-s001.zip]

Archive with 2 entries (1 files):
- nutrients-2430444-supplementary/
- nutrients-2430444-supplementary/nutrients-2430444-supplementary.xlsx
