# Supplementary material for: The Role of Vitamin B6 in Peripheral Neuropathy: A Systematic Review
Source: Nutrients. 2023 Jun 21;15(13):2823. doi: 10.3390/nu15132823 (PMC10343656; doi:10.3390/nu15132823)
Supplement: Supplementary file 1 [file nutrients-15-02823-s001.zip › nutrients-2430444-supplementary/nutrients-2430444-supplementary.xlsx]

## Sheet: Sheet1
	PubMed Link	Included	Reason for Exclusion	Jadad score (if applicable)
1	https://pubmed.ncbi.nlm.nih.gov/35413228/		Case report
2	https://pubmed.ncbi.nlm.nih.gov/34994975/		No link between peripheral neuropathy and B6
3	https://pubmed.ncbi.nlm.nih.gov/34931740/	Yes
4	https://pubmed.ncbi.nlm.nih.gov/34758207/	Yes
5	https://pubmed.ncbi.nlm.nih.gov/34662813/		Non original (Letter to the Editor)
6	https://pubmed.ncbi.nlm.nih.gov/34547524/		Not related to peripheral neuropathy
7	https://pubmed.ncbi.nlm.nih.gov/34337067/		Non original (Review)
8	https://pubmed.ncbi.nlm.nih.gov/33961285/		Case report
9	https://pubmed.ncbi.nlm.nih.gov/33958192/		Non original (Review)
10	https://pubmed.ncbi.nlm.nih.gov/33923421/		Non original (Review)
11	https://pubmed.ncbi.nlm.nih.gov/33912895/		Non original (Review)
12	https://pubmed.ncbi.nlm.nih.gov/33875038/		Non original (Review)
13	https://pubmed.ncbi.nlm.nih.gov/33853461/		Case report
14	https://pubmed.ncbi.nlm.nih.gov/33684562/	Yes
15	https://pubmed.ncbi.nlm.nih.gov/33619867/		Non original (Review)
16	https://pubmed.ncbi.nlm.nih.gov/33439396/	Yes
17	https://pubmed.ncbi.nlm.nih.gov/33421502/		Non original (Review)
18	https://pubmed.ncbi.nlm.nih.gov/32878163/		Non original (Review)
19	https://pubmed.ncbi.nlm.nih.gov/32522499/		Non Human Study
20	https://pubmed.ncbi.nlm.nih.gov/32268012/		Non original (Review)
21	https://pubmed.ncbi.nlm.nih.gov/31889131/		Non Human Study
22	https://pubmed.ncbi.nlm.nih.gov/31837157/		Non original (Review)
23	https://pubmed.ncbi.nlm.nih.gov/31634876/		Non original (Review)
24	https://pubmed.ncbi.nlm.nih.gov/31580312/		Not related to B6
25	https://pubmed.ncbi.nlm.nih.gov/31526351/		Non original (Review)
26	https://pubmed.ncbi.nlm.nih.gov/31490017/		Non original (Review)
27	https://pubmed.ncbi.nlm.nih.gov/31359183/		Not related to B6
28	https://pubmed.ncbi.nlm.nih.gov/31187503/	Yes
29	https://pubmed.ncbi.nlm.nih.gov/31086900/		Not related to peripheral neuropathy
30	https://pubmed.ncbi.nlm.nih.gov/30808424/		Non original (Review)
31	https://pubmed.ncbi.nlm.nih.gov/30739577/		Case report
32	https://pubmed.ncbi.nlm.nih.gov/30503633/		Non Human Study
33	https://pubmed.ncbi.nlm.nih.gov/30215116/		No link between peripheral neuropathy and B6
34	https://pubmed.ncbi.nlm.nih.gov/30194028/		Non Human Study
35	https://pubmed.ncbi.nlm.nih.gov/29954767/		Case report
36	https://pubmed.ncbi.nlm.nih.gov/29897291/		Case report
37	https://pubmed.ncbi.nlm.nih.gov/29852529/		Case report
38	https://pubmed.ncbi.nlm.nih.gov/29737502/		Non original (Review)
39	https://pubmed.ncbi.nlm.nih.gov/29705938/		Non original (Review)
40	https://pubmed.ncbi.nlm.nih.gov/29579435/		Case report
41	https://pubmed.ncbi.nlm.nih.gov/29499976/		Not related to B6
42	https://pubmed.ncbi.nlm.nih.gov/28983799/		Non original (Review)
43	https://pubmed.ncbi.nlm.nih.gov/28827489/		Case report
44	https://pubmed.ncbi.nlm.nih.gov/28716455/		Non Human Study
45	https://pubmed.ncbi.nlm.nih.gov/28623857/		No link between peripheral neuropathy and B6
46	https://pubmed.ncbi.nlm.nih.gov/28587059/		No link between peripheral neuropathy and B6
47	https://pubmed.ncbi.nlm.nih.gov/28556429/		Case report
48	https://pubmed.ncbi.nlm.nih.gov/28523235/	Yes
49	https://pubmed.ncbi.nlm.nih.gov/28323403/		Non Human Study
50	https://pubmed.ncbi.nlm.nih.gov/28233512/		Non original (Review)
51	https://pubmed.ncbi.nlm.nih.gov/28213665/		Not related to B6
52	https://pubmed.ncbi.nlm.nih.gov/28075090/		Non original (Review)
53	https://pubmed.ncbi.nlm.nih.gov/27889885/	Yes
54	https://pubmed.ncbi.nlm.nih.gov/27224436/	Yes
55	https://pubmed.ncbi.nlm.nih.gov/27114552/		Not related to B6
56	https://pubmed.ncbi.nlm.nih.gov/26828841/		Case report
57	https://pubmed.ncbi.nlm.nih.gov/26777085/		Not related to B6
58	https://pubmed.ncbi.nlm.nih.gov/26561790/		No link between peripheral neuropathy and B6
59	https://pubmed.ncbi.nlm.nih.gov/26467583/	Yes
60	https://pubmed.ncbi.nlm.nih.gov/26440850/		Case report
61	https://pubmed.ncbi.nlm.nih.gov/26439233/	Yes
62	https://pubmed.ncbi.nlm.nih.gov/26176228/		Case report
63	https://pubmed.ncbi.nlm.nih.gov/25574960/		No link between peripheral neuropathy and B6
64	https://pubmed.ncbi.nlm.nih.gov/25168395/		Non original (Review)
65	https://pubmed.ncbi.nlm.nih.gov/25137514/		Non original (Review)
66	https://pubmed.ncbi.nlm.nih.gov/25122110/		Not related to B6
67	https://pubmed.ncbi.nlm.nih.gov/25056196/		Case report
68	https://pubmed.ncbi.nlm.nih.gov/24966267/		Case report
69	https://pubmed.ncbi.nlm.nih.gov/24813907/	Yes
70	https://pubmed.ncbi.nlm.nih.gov/24655404/		Non original (Review)
71	https://pubmed.ncbi.nlm.nih.gov/24365548/	Yes
72	https://pubmed.ncbi.nlm.nih.gov/24365359/		Non original (Review)
73	https://pubmed.ncbi.nlm.nih.gov/24269416/		Not related to peripheral neuropathy
74	https://pubmed.ncbi.nlm.nih.gov/24175284/		Non Human Study
75	https://pubmed.ncbi.nlm.nih.gov/23829926/		Non original (Review)
76	https://pubmed.ncbi.nlm.nih.gov/23647723/		Non original (Review)
77	https://pubmed.ncbi.nlm.nih.gov/23504149/		Non original (Review)
78	https://pubmed.ncbi.nlm.nih.gov/23453891/		Non original (Review)
79	https://pubmed.ncbi.nlm.nih.gov/23218892/	Yes		4
80	https://pubmed.ncbi.nlm.nih.gov/23151221/		No link between peripheral neuropathy and B6
81	https://pubmed.ncbi.nlm.nih.gov/22810212/		Not related to peripheral neuropathy
82	https://pubmed.ncbi.nlm.nih.gov/22798026/		Not related to peripheral neuropathy
83	https://pubmed.ncbi.nlm.nih.gov/22658435/		Not related to peripheral neuropathy
84	https://pubmed.ncbi.nlm.nih.gov/22616865/		Non original (Review)
85	https://pubmed.ncbi.nlm.nih.gov/21769070/		Non original (Review)
86	https://pubmed.ncbi.nlm.nih.gov/21631646/		Not related to peripheral neuropathy
87	https://pubmed.ncbi.nlm.nih.gov/21524035/		Non original (Review)
88	https://pubmed.ncbi.nlm.nih.gov/21507655/		Not related to B6
89	https://pubmed.ncbi.nlm.nih.gov/21496936/		Low quality study JADAD score <4	2
90	https://pubmed.ncbi.nlm.nih.gov/21477422/		Non original (Review)
91	https://pubmed.ncbi.nlm.nih.gov/21388451/		Not related to peripheral neuropathy
92	https://pubmed.ncbi.nlm.nih.gov/21334732/		Not related to peripheral neuropathy
93	https://pubmed.ncbi.nlm.nih.gov/21206429/		Non original (Review)
94	https://pubmed.ncbi.nlm.nih.gov/20976600/		Non Human Study
95	https://pubmed.ncbi.nlm.nih.gov/20957396/		Non original (review)
96	https://pubmed.ncbi.nlm.nih.gov/20801145/		Non original (Review)
97	https://pubmed.ncbi.nlm.nih.gov/20740570/		Case report
98	https://pubmed.ncbi.nlm.nih.gov/20532679/		Case report
99	https://pubmed.ncbi.nlm.nih.gov/20216233/		Case report
100	https://pubmed.ncbi.nlm.nih.gov/20167372/		Non original (Review)
101	https://pubmed.ncbi.nlm.nih.gov/21718565/		Non original (Review)
102	https://pubmed.ncbi.nlm.nih.gov/20025094/		Non original (Review)
103	https://pubmed.ncbi.nlm.nih.gov/19947856/		No link between peripheral neuropathy and B6
104	https://pubmed.ncbi.nlm.nih.gov/19697151/		Case report
105	https://pubmed.ncbi.nlm.nih.gov/19669617/		No link between peripheral neuropathy and B6
106	https://pubmed.ncbi.nlm.nih.gov/19052769/		Not related to peripheral neuropathy
107	https://pubmed.ncbi.nlm.nih.gov/18855118/		Case report
108	https://pubmed.ncbi.nlm.nih.gov/18834321/		No link between peripheral neuropathy and B6
109	https://pubmed.ncbi.nlm.nih.gov/18754531/	Yes
110	https://pubmed.ncbi.nlm.nih.gov/18463930/		Case report
111	https://pubmed.ncbi.nlm.nih.gov/18413214/		Not related to B6
112	https://pubmed.ncbi.nlm.nih.gov/18079486/		Non Human Study
113	https://pubmed.ncbi.nlm.nih.gov/18060778/		Case report
114	https://pubmed.ncbi.nlm.nih.gov/17710662/		Case report
115	https://pubmed.ncbi.nlm.nih.gov/17508915/		Non original (Review)
116	https://pubmed.ncbi.nlm.nih.gov/17376142/		Not related to peripheral neuropathy
117	https://pubmed.ncbi.nlm.nih.gov/17176168/		Non original (Review)
118	https://pubmed.ncbi.nlm.nih.gov/17130022/		Not related to peripheral neuropathy
119	https://pubmed.ncbi.nlm.nih.gov/16926172/	Yes		4
120	https://pubmed.ncbi.nlm.nih.gov/16816519/		Not related to peripheral neuropathy
121	https://pubmed.ncbi.nlm.nih.gov/16763894/		Non original (Review)
122	https://pubmed.ncbi.nlm.nih.gov/16484643/		No link between peripheral neuropathy and B6
123	https://pubmed.ncbi.nlm.nih.gov/16197292/		Not related to peripheral neuropathy
124	https://pubmed.ncbi.nlm.nih.gov/16155443/		Non original (Review)
125	https://pubmed.ncbi.nlm.nih.gov/15927533/		Non Human Study
126	https://pubmed.ncbi.nlm.nih.gov/15318336/		Non original (Review)
127	https://pubmed.ncbi.nlm.nih.gov/15317746/		Case report
128	https://pubmed.ncbi.nlm.nih.gov/15098856/		Non original (Review)
129	https://pubmed.ncbi.nlm.nih.gov/14679311/		Non original (Review)
130	https://pubmed.ncbi.nlm.nih.gov/14568007/		Non original (Review)
131	https://pubmed.ncbi.nlm.nih.gov/12783587/		Non original (review)
132	https://pubmed.ncbi.nlm.nih.gov/12782147/		Non original (Review)
133	https://pubmed.ncbi.nlm.nih.gov/12107655/		Not related to B6
134	https://pubmed.ncbi.nlm.nih.gov/11830432/		No link between peripheral neuropathy and B6
135	https://pubmed.ncbi.nlm.nih.gov/11820920/		No link between peripheral neuropathy and B6
136	https://pubmed.ncbi.nlm.nih.gov/11786647/		No link between peripheral neuropathy and B6
137	https://pubmed.ncbi.nlm.nih.gov/11606856/		Article with < 5 cases
138	https://pubmed.ncbi.nlm.nih.gov/11430779/		No link between peripheral neuropathy and B6
139	https://pubmed.ncbi.nlm.nih.gov/11366243/		Non original
140	https://pubmed.ncbi.nlm.nih.gov/11318838/		Not related to B6
141	https://pubmed.ncbi.nlm.nih.gov/11165869/		Non Human Study
142	https://pubmed.ncbi.nlm.nih.gov/11045317/	Yes
143	https://pubmed.ncbi.nlm.nih.gov/10978399/	Yes
144	https://pubmed.ncbi.nlm.nih.gov/10668991/		Non original (Review)
145	https://pubmed.ncbi.nlm.nih.gov/10535859/		Not related to peripheral neuropathy
146	https://pubmed.ncbi.nlm.nih.gov/9872352/		Not related to B6
147	https://pubmed.ncbi.nlm.nih.gov/9604811/		Non original (Review)
148	https://pubmed.ncbi.nlm.nih.gov/9557427/		No link between peripheral neuropathy and B6
149	https://pubmed.ncbi.nlm.nih.gov/8886748/		Not related to B6
150	https://pubmed.ncbi.nlm.nih.gov/7750075/		Case report
151	https://pubmed.ncbi.nlm.nih.gov/11362198/		Non original
152	https://pubmed.ncbi.nlm.nih.gov/7803366/		No link between peripheral neuropathy and B6
153	https://pubmed.ncbi.nlm.nih.gov/7837762/		Case report
154	https://pubmed.ncbi.nlm.nih.gov/8150322/		Case report
155	https://pubmed.ncbi.nlm.nih.gov/8477121/		Not related to peripheral neuropathy
156	https://pubmed.ncbi.nlm.nih.gov/8444262/		Non original (Letter to the Editor)
157	https://pubmed.ncbi.nlm.nih.gov/8440821/		Not related to peripheral neuropathy
158	https://pubmed.ncbi.nlm.nih.gov/1620347/		Article with < 5 cases
159	https://pubmed.ncbi.nlm.nih.gov/1463588/		Non original (Review)
160	https://pubmed.ncbi.nlm.nih.gov/1929522/		No link between peripheral neuropathy and B6
161	https://pubmed.ncbi.nlm.nih.gov/1883384/		Not related to peripheral neuropathy
162	https://pubmed.ncbi.nlm.nih.gov/2035100/		Case report
163	https://pubmed.ncbi.nlm.nih.gov/1851594/		No link between peripheral neuropathy and B6
164	https://pubmed.ncbi.nlm.nih.gov/1996809/		Non original (Review)
165	https://pubmed.ncbi.nlm.nih.gov/1867126/		Case report
166	https://pubmed.ncbi.nlm.nih.gov/2102203/		Case report
167	https://pubmed.ncbi.nlm.nih.gov/2166252/		Non original (Review)
168	https://pubmed.ncbi.nlm.nih.gov/2166360/		Case report
169	https://pubmed.ncbi.nlm.nih.gov/2162644/		Non original (Review)
170	https://pubmed.ncbi.nlm.nih.gov/2560598/		Non original (Review)
171	https://pubmed.ncbi.nlm.nih.gov/2507692/		Non original (review)
172	https://pubmed.ncbi.nlm.nih.gov/3256334/		Not related to peripheral neuropathy
173	https://pubmed.ncbi.nlm.nih.gov/2823181/		Case report
174	https://pubmed.ncbi.nlm.nih.gov/3630649/		Case report
175	https://pubmed.ncbi.nlm.nih.gov/3041185/		Case report
176	https://pubmed.ncbi.nlm.nih.gov/3014995/		Not related to B6
177	https://pubmed.ncbi.nlm.nih.gov/3703279/		Non original (Letter to the Editor)
178	https://pubmed.ncbi.nlm.nih.gov/3011864/		Case report
179	https://pubmed.ncbi.nlm.nih.gov/3008620/		Non original (Letter to the Editor)
180	https://pubmed.ncbi.nlm.nih.gov/3457102/		Not related to peripheral neuropathy
181	https://pubmed.ncbi.nlm.nih.gov/2993949/	Yes
182	https://pubmed.ncbi.nlm.nih.gov/2998144/		No link between peripheral neuropathy and B6
183	https://pubmed.ncbi.nlm.nih.gov/2994596/		Case report
184	https://pubmed.ncbi.nlm.nih.gov/3161521/		No link between peripheral neuropathy and B6
185	https://pubmed.ncbi.nlm.nih.gov/2859977/		Non original (Review)
186	https://pubmed.ncbi.nlm.nih.gov/3980937/		Not related to peripheral neuropathy
187	https://pubmed.ncbi.nlm.nih.gov/2983295/		Non original
188	https://pubmed.ncbi.nlm.nih.gov/3981173/		Not related to B6
189	https://pubmed.ncbi.nlm.nih.gov/6093733/		No link between peripheral neuropathy and B6
190	https://pubmed.ncbi.nlm.nih.gov/6472428/		Non original (Letter to the Editor)
191	https://pubmed.ncbi.nlm.nih.gov/6469761/		Non Human Study
192	https://pubmed.ncbi.nlm.nih.gov/6381578/		Non original (Letter to the Editor)
193	https://pubmed.ncbi.nlm.nih.gov/6701590/		Case report
194	https://pubmed.ncbi.nlm.nih.gov/6322064/		Case report
195	https://pubmed.ncbi.nlm.nih.gov/6318110/		Non original (Letter to the Editor)
196	https://pubmed.ncbi.nlm.nih.gov/6638055/		Case report
197	https://pubmed.ncbi.nlm.nih.gov/6308447/		Case report
198	https://pubmed.ncbi.nlm.nih.gov/6341012/		Non original (Letter to the Editor)
199	https://pubmed.ncbi.nlm.nih.gov/6293793/		Case report
200	https://pubmed.ncbi.nlm.nih.gov/6764730/		Non original (Review)
201	https://pubmed.ncbi.nlm.nih.gov/6087425/		Non original (Review)
202	https://pubmed.ncbi.nlm.nih.gov/6751736/		No link between peripheral neuropathy and B6
203	https://pubmed.ncbi.nlm.nih.gov/6164769/		Case report
204	https://pubmed.ncbi.nlm.nih.gov/6269259/		Non original (Review)
205	https://pubmed.ncbi.nlm.nih.gov/6246836/		no link between peripheral neuropathy and B6
206	https://pubmed.ncbi.nlm.nih.gov/555847/		Not related to peripheral neuropathy
207	https://pubmed.ncbi.nlm.nih.gov/285685/		No link between peripheral neuropathy and B6
208	https://pubmed.ncbi.nlm.nih.gov/690389/		Non original (Letter to the Editor)
209	https://pubmed.ncbi.nlm.nih.gov/211998/	Yes
210	https://pubmed.ncbi.nlm.nih.gov/182198/		No link between peripheral neuropathy and B6
211	https://pubmed.ncbi.nlm.nih.gov/4353461/		Non original (Letter to the Editor)
212	https://pubmed.ncbi.nlm.nih.gov/4866185/		Non Human Study
213	https://pubmed.ncbi.nlm.nih.gov/5847557/		Case report
214	https://pubmed.ncbi.nlm.nih.gov/14201210/		Not related to B6
215	https://pubmed.ncbi.nlm.nih.gov/14082723/		Non original (Review)
216	https://pubmed.ncbi.nlm.nih.gov/14099673/		Low quality study JADAD score <4	3
217	https://pubmed.ncbi.nlm.nih.gov/13722334/	Yes
218	https://pubmed.ncbi.nlm.nih.gov/14420556/		Non original
219	https://pubmed.ncbi.nlm.nih.gov/13334809/		Non original
